# Supplementary material for: Genome‐wide insights into introgression and its consequences for genome‐wide heterozygosity in the Mytilus species complex across Europe
Source: Evol Appl. 2020 Apr 24;13(8):2130–42. doi: 10.1111/eva.12974 (PMC7463347; doi:10.1111/eva.12974)
Supplement: Supplementary file 5 — Table S1 [file EVA-13-2130-s005.xlsx]

## Sheet: SupplementaryTable1
Supplementary Table 1: Flanking sequences of the 66 MT–diagnostic SNPs derived from the analysis of RAD sequencing data from the three pure Mytilus species. In addition to marker ID and flanking sequence, the reference allele for each species is provided.
Marker_ID	Edulis_allele	Galloprovincialis_allele	Trossolus_Allele	Marker_sequence
164_40	G	G	A	TGCAGAAACACCACATCTGTACCTAGCATTGCAAACTTG[AG]TCAT
266_40	T	T	A	TGCAGTATTAAGAACAAATAATTGAAATAGTATTTAAAG[AT]A
450_7	T	T	A	TGCAGC[AT]CCCACTAAGGTCAAAAGTACCAACAAAATTTGCTT
809_32	A	A	G	TGCAGTAGTTATACTTGAATTGTTTTCATAT[AG]TTTTGCTCAG
1628_7	T	T	A	TGCAGT[AT]ACGGTGGACACGCCCATTCCATCTCCGATGAATA
5402_31	C	C	G	TGCAGATGAAACCCTCAATCTTTCATACTA[CG]AAGACAGTAT
7977_17	C	C	T	TGCAGGTTCAACCATG[CT]CATTTATTTATAAAACATTATTTA
9230_15	G	G	T	TGCAGATTTTTCAT[GT]TCTGAAAATACTTTTCCGAATGATGT
10093_39	T	T	C	TGCAGTAAGATATCTGGGAAATATTACTTCCCGAGAAT[CT]ACAG
10161_12	T	T	C	TGCAGATGATC[CT]GGTTTGTTGGACAACAAAATATATTATCCT
14439_36	G	G	A	TGCAGCAAAGATTGCTTAAAACTAGACAACACTAG[AG]AAATACAA
15957_21	T	T	C	TGCAGTTGATGTTGAATTAA[CT]CAATTAAATACAATTTAGACG
18150_21	T	T	C	TGCAGTTCTTCCTTCTCCAT[CT]TCAAGACGTCTCTTGGCTTT
22376_29	A	A	G	TGCAGCAGTTTGTGAAGTTTTATTTGCC[AG]TTTTCACGGTCA
22499_35	T	T	C	TGCAGTAATAGCTTGTTCTGTATTTTACAATCTT[CT]CTTGAA
23605_21	C	C	T	TGCAGAAAAGCAATACGTTC[CT]TTTTCCTGTTCAGGATAGTA
25206_16	G	G	T	TGCAGATTGGTGTCT[GT]GTAAAACTGGTAGATCTCATTCGGA
26979_19	A	A	G	TGCAGAATACGGTGGAGG[CT]TTTTCTACAGGAGCTGTGGGAA
29374_36	C	C	T	TGCAGACGTTATATTAACCGAATAATACAATAATT[CT]ATCAATA
31006_42	C	C	T	TGCAGCGTCCTCGTGTGCCTATTTTAAAATACAATAACATT[CT]AGG
33693_33	G	G	T	TGCAGTAAAAGAGGTTTTAGCGAAGTTCCACA[GT]GCACTCCC
37473_32	A	A	C	TGCAGGCCGCTTTGGAGGAGGCTGAATCTAC[AC]TTGGAACAA
38667_18	G	G	A	TGCAGTCGTTCTAAAAC[AG]CAGTCTTGATGCTTTGTAATATAG
39116_7	T	T	C	TGCAGA[CT]GATGTTCGAAAATCTAAGAACAGTTCATGTGTTC
39881_26	A	A	T	TGCAGCCACTAGCAACAATTACATT[AT]ATCGATGTGCCAGGA
41576_19	A	A	C	TGCAGCAATAATACAGAA[AC]GCAAACGAAAAATGAAGATTACT
42560_10	T	T	C	TGCAGTATA[CT]ATTGGTATAACCGGTGAAGATTCAAGAGGTG
43791_40	A	A	G	TGCAGTGGGGATTCATTTGAAGTACAACTGTAGTCTTCG[AG]T
43868_7	A	A	G	TGCAGC[AG]GGCTTGGTAATAGCCAAGGCAGCATCTGCTATAG
44968_34	T	T	C	TGCAGTATAGATTCAATCTTCGAATCTTAGCTA[CT]AAACAAATT
46251_11	T	T	A	TGCAGCTCTT[AT]TTTATACTAGTAATTGAAAAGAACCAAATTTG
47618_12	T	T	A	TGCAGTCTACA[AT]CGTTGAATTAAAGTTGTCGTGAAAAGAAA
47993_27	A	A	T	TGCAGTATTTTCATGGAACATACTTT[AT]AATTTTATTTCTTG
48955_16	A	A	C	TGCAGGTGTACGCGA[AC]ACACCTGAGCCTACCAGTCAACCCA
48988_28	T	T	G	TGCAGGTTCACGTGACATGCTACATGG[GT]AGACACAGAAATG
49310_9	C	C	T	TGCAGGTT[CT]TTTATCTACAAAAATGACAAACAGTCCAAATG
50549_15	G	G	A	TGCAGGCAACCTGT[AG]ATTTCAAATTTGAATATCTGATAGGA
51613_25	C	C	T	TGCAGCTCTGATTGCTTTCTTTTC[CT]CTAATTTTGTCTTCCC
52044_13	T	T	C	TGCAGAGGCATA[CT]ATATGAAGACTAAAAGGTGTGTGTGTGGAGTAGGA
52928_7	G	G	A	TGCAGA[AG]ACAGTAATTGTCGCAATGTGCACCAAGGACAGTA
56819_25	T	T	G	TGCAGTTACCTAACTCACCTTTAG[GT]TTTTGCTGGTTTCAGT
59594_25	A	A	T	TGCAGGTTATTGACAAATGTTCAA[AT]GTTTTGTCAAATATGA
59879_28	C	C	A	TGCAGTTAAAGAACATTATTGTAGAAA[AC]ATTTGGAACAAGTC
59879_41	A	A	T	TGCAGTTAAAGAACATTATTGTAGAAAAATTTGGAACAAG[AT]C
60418_22	A	A	T	TGCAGTATAATGCCATTGCAG[AT]ACGCACTGTTCACATGTCA
61956_12	G	G	C	TGCAGACCTCG[CG]AGGACTAATTCCATTACCCGTTGAAATGTTC
64799_37	G	G	T	TGCAGACGACCGAAAATATTTTGCAATAGAGATAGG[GT]TCAT
65230_7	C	C	A	TGCAGC[AC]TGTCATGTTGAAACGAAAAATGTTCTTATACCAC
65947_25	T	T	C	TGCAGCATAGTGGTTATAGATACG[CT]TCAAAATTTGGCTGAT
69252_25	C	C	T	TGCAGCCGCATATAAAATACCAGA[CT]AGACCAGACAGATCTA
69642_42	G	G	C	TGCAGTTGTATTACCTAGGCACATCTCATTTCCTATTTGGC[CG]TTG
72523_13	T	T	G	TGCAGCCACTGT[GT]GCAACTTCACGGATTCGAACACTCAAAG
73126_10	C	C	T	TGCAGAAAC[CT]GACGGTGTAATTATATCTATTGTAAAGCGTT
75389_35	C	C	T	TGCAGGTCTTGTTGACCCCAAGATGACATCCACT[CT]TCATTAT
81943_10	G	G	C	TGCAGAATT[CG]CTAACCATCAAATATAAGGGGGAAGTAATCTCA
84294_19	A	A	C	TGCAGTAGAACTCAAATT[AC]GGAAGTTTGCAGAGGAGGCGAG
85740_9	A	A	G	TGCAGAAC[AG]TCTTTGTATCTAGGTGTTATATAAACTTCTTA
89537_34	T	T	G	TGCAGTTCACATAGCAGAAAGAATTGGTGTCTT[GT]TTTGTTTCCATTT
132450_41	T	T	A	TGCAGGTCATATTCGAGGAAAAGAGAACGGGATTGTGGTT[AT]
141321_6	G	G	A	TGCAG[AG]CAAAATTTTTTGCCTTTTTCAAAATCTTCTCTTGC
143979_16	T	T	C	TGCAGTTGGTAATGG[CT]GTAGGATGGGGTGTAGAAAATAGAG
146756_41	T	T	C	TGCAGCCTTCACATACAGTTGTTGAGCATTGGGTTACTTC[CT]
159462_19	G	G	A	TGCAGCTTTCATGACCTT[AG]AGCATCTGTTTACGGATATTTTGA
165089_8	T	T	G	TGCAGCC[GT]AATTGCACAATAAAGTCATTATACATTTTCTTG
203181_34	C	C	A	TGCAGCAGAATATATTTGTCTTCCACCTGATCC[AC]AATCTTG
267816_39	C	C	A	TGCAGCTTTTGGTTTGAATCTCTGAAACCAAATGCAAA[AC]ATGTAGAG
